# Supplementary material for: Improvement of CRISPR/Cas9 system by transfecting Cas9-expressing Plasmodium berghei with linear donor template
Source: Commun Biol. 2020 Aug 5;3:426. doi: 10.1038/s42003-020-01138-2 (PMC7406498; doi:10.1038/s42003-020-01138-2)
Supplement: Supplementary file 3 — Supplementary Data 1 [file 42003_2020_1138_MOESM3_ESM.xlsx]

## Sheet: Sheet1
Supplementary Data 1: Oligonucleotides used in this study
Construction of plasmid and donor DNA template
Oligo name	Sequence
Pef1α-F	TTTGTCGACGATGCTTGTAGATGAGTTAAGC
hdhfr-R	GAAGCTCCACCAGCATCATTCTTCTCATATACTTCAAATTTGTACTTAATGCC
yfcu-F	TGATGCTGGTGGAGCTTCTGTGACAGGGGGAATGGC
hsp3UTR-R	AAAGTGGATCCAAAATACCAATAATACCGTTTGG
cssu-HR1-F	AATTGGGTACCAGTAGTCATATGCTTGTCTCAAAG
cssu-HR1-R	CGACCTCGAGGTATTAAAAGAACTGCAACAAGGATAAAAGC
cssu-HR2-F	TTTTGGATCCGCATTTGTATTCAGATGTCAGAGGTG
cssu-HR2-R	CGGTGGCGGCCGCCACAGACCTGTTGTTGCCTTAAAC
imc_p1	ATGCCTGAATAAAATTATGGCATTCC
imc_p2	CAACCGGTTCCTCAATTGAATCTAC
imc_p3	CATCCTCCAGCCAAAAGTGCA
imc_p4	CTGGTATAACATGCTCGATTATTATTGGAAC
imc_Ter-R	AATGTTAAAACGTCTATCGCACGTTAGAAGGATTTGGGTTTTCC
imc_Ter-F	CTTCTAACGTGCGATAGACGTTTTAACATTCGAAAAATCTCGGA
imc_p3_BamHI	TTCGGATGGGGGATCCCATCCTCCAGCCAAAAGTGCA
imc_p4_NotI	ACCGCGGTGGCGGCCGCCTGGTATAACATGCTCGATTATTATTGGAAC
imc1i-d41-HR1-F	ATGCCTGAATAAAATTATGGCATTCC
imc1i-d41-HR1-R	GAGAATTTTGTTTAGGATTTGGGTTTTCCATTTGAGATG
imc1i-d41-HR2-F	GAAAACCCAAATCCTAAACAAAATTCTCAAGCCAATACGCCAAG
imc1i-d41-HR2-R	CAACCGGTTCCTCAATTGAATCTAC
mtip::mNG-HR1-F	ATGTGGGGACCCGGTTTTGAATGGA
mtip::mNG-HR1-R	TTCTTCACCTTTTGAAACGCTAGCTTGCAATATATCTTCGCAAAATAATTTATAATCGAT
mtip::mNG-HR2-F	ATGGGTATGGAAGAATTGTATAAATAAATTTTATAATCTATATTTTTACAATTTATGCAATTGTG
mtip::mNG-HR2-R	TGCATATATTATGCATTCTTTTTTATTATATTTTGTGAATACTCACC
mNG-fusion-F	GCTAGCGTTTCAAAAGGTGAAGAAGATAATATG
mNG-fusion-R	TTATTTATACAATTCATCCATACCCATAACATCAGTAAATGC
PbU6-F	CGGTGGCGGCCGCTAGAATGTATAGTATTTATGATAAATGCGG
PbU6-R	CTGTACTGGTGGGTCTCAAATAATATTGTATAACTCGAAGTATGCGCATATGTAAAAAAAAAGTAAAAATGG
sgRNA-scaffold-F	TATTTGAGACCCACCAGTACAGAGCCGCAGGTCTCAGTTTTAGAGC
sgRNA-scaffold-R	ATTTCGGATCCAAAAAAAAGCACCGACTCGGTGCC
ΔBsaI-F	CAATGATACCGCGAGATCCACGCTCACCGG
ΔBsaI-R	TCTCGCGGTATCATTGCAGCACTGG
p230p_short_F1	GGAAATGCATAAAGAAGAAATAAAAGCCG
p230p_short_R1	TTTTATCATTACTTTGATTCAGTATACATTTGAGAGAAACAATTATTTGG
p230p_short_F2	GTATACTGAATCAAAGTAATGATAAAAATAAAGTGAGTAGCATAGATGGG
p230p_short_R2	CTTTTCTACAATTAATGGAGTAACAAAAGTGAAATGTCC
p230p_full_F1	GAGAATATATTTCTGAACATATAAAATATGGAACTAGCC
p230p_full_R1	GGTTTATCATATTTAAAAATATCACAAAAATGCTTTTGGAGTTCAAAAAACAAATTACACG
p230p_full_F2	AGTAAATAATTGGGGTGGGATCAAATAATTCCAAATTATGTTTGCG
p230p_full_R2	CGAGACGAGAAAAAAGAGATCTAGAACC
mfr1-F	AGCTGGAGCTCCACCGCGGATCCCATATACCAAATGGCATGACATTATG
mfr1-R	CTGGCGGCCGCTCGAGATCCCTTTAAAATAACTACGCTATTTTTATTTCAATATGC
Genotyping
Oligo name	Sequence
cas_p1	GTGAAATTATTATTTAAATATCTATTATAACTGTGTAGTAAC
cas_p2	GACCTATTCAATGTTGTTATTCCATGC
cas_p3	AGTGTTTAAAGCAAACAGATAAAGCG
cas_p4	ATGGAAATATAGGACAAATAAGCCAATCCCC
cas_p5	GTAGTCTCCGTCGTGGTCCTTATAGTCG
cas_p6	TCTCAGCTGGGAGGCGACAAAAG
imc_d41_p1	AGTTCAGGCATATATTTGTATTTCTCAGC
imc_d41_p2	TGCCTTACTGATCGAGCAATTGC
mNG_p1	TACCTGACGCTAAAACAACAATAGGTC
mNG_p2	ATTACCCCATATATACACATTAATTAATTTATGAGC
d_p1	GAGGGATAACTGATGTTAAATAAATATTATGGGG
d_p2	GTGAAGTATCACTGTGAAATAAGCAGATATCG
tel_p1	CCACTAAATATCCCCCAAATATTGTACCG
tel_p2	CAAAACACGCAAACATTTTATTAAATGCCG
tel_p3	CGAATTCTGCAGATATCCATCACACTGG
sgRNA cloning
Oligo name	Sequence
imc1i-sgRNA-F	TATTGTCGAATGTTCAAACGTGTA
imc1i-sgRNA-R	AAACTACACGTTTGAACATTCGAC
mtip-sgRNA-F	TATTGGATTATAAATTATTTTGCG
mtip-sgRNA-R	AAACCGCAAAATAATTTATAATCC
p230p-sgRNA_d1-F	TATTgCCAAATTCTTTAAAGATTA
p230p-sgRNA_d1-R	AAACTAATCTTTAAAGAATTTGGc
p230p-sgRNA_d2-F	TATTGCCATATAGTCGTAAAACAG
p230p-sgRNA_d2-R	AAACCTGTTTTACGACTATATGGC
p230p-sgRNA_d3-F	TATTGATAAAGTGAGTAGCATAGA
p230p-sgRNA_d3-R	AAACTCTATGCTACTCACTTTATC
mfr1-gRNA-F	TATTGGTATAAATTCAATAATATC
mfr1-gRNA-R	AAACGATATTATTGAATTTATACC
Probe DNA for Southern blotting
Oligo name	Sequence
imc_p3	CATCCTCCAGCCAAAAGTGCA
imc_p4	CTGGTATAACATGCTCGATTATTATTGGAAC
bla-probe-F	CCAATGCTTAATCAGTGAGGCACC
bla-probe-R	GAGTATTCAACATTTCCGTGTCGCC
mfr1-probe-F	GTGAGGAATAGTTATTTTTAACATTGATAATATAGGGG
mfr1-probe-R	CGAATTCTGCAGATATCCATCACACTGG
