# Supplementary material for: Improvement of CRISPR/Cas9 system by transfecting Cas9-expressing Plasmodium berghei with linear donor template
Source: Commun Biol. 2020 Aug 5;3:426. doi: 10.1038/s42003-020-01138-2 (PMC7406498; doi:10.1038/s42003-020-01138-2)
Supplement: Supplementary file 5 — Supplementary Data 3 [file 42003_2020_1138_MOESM5_ESM.xlsx]

## Sheet: imc_mut_C_variants_filtered
Supplementary Data 3: SNPs and indels in imc_mut_L
Chromosome	P. berghei chromosome name in PlasmoDB
Position	Positions (bp) of each variants in the chromosome described in the left column
Genomic feature	indicate the variants found in exon (Exon), intron (Intron), intergenic regions (Intergenic) or subtelomerric regions (Subtelomeric). When in exon, nonsynonymous SNP, synonymous SNP or indel are described.
	# indicate commonly-found variants in P. berghei ANKA, suggesting they are sequencing errors in the reference genome
Associated gene	Gene ID associated with the variants when in exon.
Reference sequence	Nucletides shown in reference genome in the database(PlsasmoDB)
Altered sequence	Nucletides called as variants
Quality value	calculated by GATK HaplotypeCaller
Uniqueness	Unique variants in imc_mut_L: Unique; Variants commonly called in pbcas9 and imc_mut_L: No marks.
Chromosome	Position	Genomic feature	Associated gene	Reference sequence	Altered sequence	Quality value	Uniqueness
PbANKA_01_v3	32246	Subtelomeric		C	CT	6732.73
PbANKA_01_v3	32891	Subtelomeric		G	GA	2480.73
PbANKA_01_v3	33323	Subtelomeric		AC	A	489.73
PbANKA_01_v3	33327	Subtelomeric		TG	T	489.73
PbANKA_01_v3	33474	Subtelomeric		T	TA	27.74	Unique
PbANKA_01_v3	33547	Subtelomeric		GA	G	26.74	Unique
PbANKA_01_v3	135557	Exon_indel	PBANKA_0102900	CTATTATTATTACTGTTATTACTATTATTATTATCATTATTACTATTACTATCATTATTACTGTTATTAT	C	1778.73
PbANKA_01_v3	241901	Intergenic		AT	A	440.73
PbANKA_01_v3	248637	Intergenic		GAAAAAATGTGGAAAAAATGTGAAAAA	G	479.73
PbANKA_01_v3	395998	Exon_indel	PBANKA_0109900	G	GTTT	2429.73
PbANKA_01_v3	413836	Intergenic		A	AT	528.73
PbANKA_01_v3	471072	Exon_Nonsynonymous_SNP#	PBANKA_0112100	T	C	3344.77
PbANKA_01_v3	495369	Subtelomeric		A	AAACATGTGTAAATGATAAAAAAACATGTGTAAATGATAAAAAAACATGTGTAAATGATAAAAAAACATGTGTAAATGATAAAAG	1740.73
PbANKA_02_v3	8953	Subtelomeric		A	G	2744.77
PbANKA_02_v3	9540	Subtelomeric		TTA	T	578.73
PbANKA_02_v3	42848	Subtelomeric		T	C	1393.77
PbANKA_02_v3	229063	Exon_indel	PBANKA_0206600	C	CACTTTCTTCATTTGTATTATCACTTTCTTCATTTGTATTATCACTTTCTTCATTTGTATTATT	3824.73
PbANKA_02_v3	574182	Subtelomeric		TG	T	1574.73
PbANKA_02_v3	574186	Subtelomeric		C	T	1583.77
PbANKA_02_v3	574187	Subtelomeric		AT	A	1574.73
PbANKA_02_v3	574195	Subtelomeric		C	G	1456.77
PbANKA_02_v3	574204	Subtelomeric		G	T	1366.77
PbANKA_02_v3	574217	Subtelomeric		T	C	1141.77
PbANKA_02_v3	574222	Subtelomeric		G	A	1006.77
PbANKA_02_v3	574233	Subtelomeric		C	G	961.77
PbANKA_02_v3	574234	Subtelomeric		T	G	961.77
PbANKA_02_v3	574238	Subtelomeric		A	G	826.77
PbANKA_02_v3	574243	Subtelomeric		G	A	781.77
PbANKA_02_v3	574245	Subtelomeric		C	T	736.77
PbANKA_02_v3	574248	Subtelomeric		A	T	691.77
PbANKA_02_v3	574257	Subtelomeric		A	G	691.77
PbANKA_02_v3	574261	Subtelomeric		G	A	646.77
PbANKA_02_v3	574268	Subtelomeric		A	C	511.77
PbANKA_02_v3	574285	Subtelomeric		T	C	691.77
PbANKA_02_v3	574288	Subtelomeric		A	T	736.77
PbANKA_02_v3	574297	Subtelomeric		C	T	781.77
PbANKA_02_v3	574299	Subtelomeric		A	T	781.77
PbANKA_02_v3	574309	Subtelomeric		G	C	781.77
PbANKA_02_v3	574322	Subtelomeric		G	C	871.77
PbANKA_02_v3	574323	Subtelomeric		TTAA	T	997.73
PbANKA_02_v3	574329	Subtelomeric		C	CAG	1132.73
PbANKA_02_v3	574333	Subtelomeric		C	G	1231.77
PbANKA_02_v3	574337	Subtelomeric		A	C	1321.77
PbANKA_02_v3	574355	Subtelomeric		T	TATATAG	1627.73
PbANKA_02_v3	574357	Subtelomeric		T	TTCCTTAAG	1807.73
PbANKA_02_v3	574362	Subtelomeric		T	TATTTTC	2011.73
PbANKA_02_v3	608154	Subtelomeric		A	AAT	372.73
PbANKA_02_v3	608641	Subtelomeric		A	AAT	3472.73
PbANKA_02_v3	608929	Subtelomeric		G	A	629.77
PbANKA_03_v3	80447	Intergenic		CAT	C	1038.73
PbANKA_03_v3	103112	Intergenic		T	TAAAAAAAA	1530.73
PbANKA_03_v3	122587	Intron	PBANKA_0304000	CAT	C	774.73
PbANKA_03_v3	125708	Exon_Nonsynonymous_SNP#	PBANKA_0304000	G	A	571.77
PbANKA_03_v3	605652	Subtelomeric		G	T	352.77
PbANKA_03_v3	631485	Subtelomeric		A	AC	3889.73
PbANKA_03_v3	631487	Subtelomeric		A	AATAG	3934.73
PbANKA_03_v3	655379	Subtelomeric		AATATTAATTTATTAATAGTTCTATAGTTTTCATTAAAAATACAACCATTTCATTATAGAAATAAATAATCTTTATTATGCAT	A	1806.73
PbANKA_03_v3	659305	Subtelomeric		AGGTTCAG	A	603.73
PbANKA_03_v3	659345	Subtelomeric		C	T	331.77
PbANKA_04_v3	8801	Subtelomeric		A	ACTTTGAGGTG	171.72	Unique
PbANKA_04_v3	8809	Subtelomeric		T	G	148.76	Unique
PbANKA_04_v3	8822	Subtelomeric		T	C	238.76	Unique
PbANKA_04_v3	8830	Subtelomeric		TTCTTTGAGTAGAATC	T	204.72	Unique
PbANKA_04_v3	8894	Subtelomeric		T	G	680.77
PbANKA_04_v3	191609	Intergenic		T	TTATAAAATGACTGC	5081.73
PbANKA_04_v3	194807	Intergenic		T	TA	4125.73
PbANKA_04_v3	496944	Exon_indel	PBANKA_0414000	A	AT	824.73
PbANKA_05_v3	34777	Subtelomeric		C	T	502.77
PbANKA_05_v3	62402	Intergenic		CAT	C	2465.73
PbANKA_05_v3	263997	Exon_Nonsynonymous_SNP#	PBANKA_0506200	G	T	4324.77
PbANKA_05_v3	271408	Intergenic		GTTTTTATTTTTTTAT	G	3864.73
PbANKA_05_v3	305497	Exon_Synonymous_SNP#	PBANKA_0507300	A	G	3257.77
PbANKA_05_v3	354744	Exon_indel	PBANKA_0508300	A	AT	171.73
PbANKA_05_v3	420955	Exon_indel	PBANKA_0510200	C	CT	640.73
PbANKA_05_v3	688514	Intergenic		A	AT	2678.73
PbANKA_05_v3	695792	Exon_indel	PBANKA_0519200	G	GTTGTGAAGATTGCCATGATGAAGA	3004.73
PbANKA_05_v3	769312	rRNA	PBANKA_0521221	T	C	822.77
PbANKA_05_v3	887253	Intergenic		T	TAATA	3764.73
PbANKA_06_v3	83664	Subtelomeric		G	GATGAAA	1664.73
PbANKA_06_v3	165816	Exon_indel	PBANKA_0602400	G	GAAA	896.73
PbANKA_06_v3	207546	Intergenic		T	TAAA	4721.73
PbANKA_06_v3	207548	Intergenic		CT	C	4721.73
PbANKA_06_v3	207566	Intergenic		A	AT	4398.73
PbANKA_06_v3	207569	Intergenic		C	A	3976.77
PbANKA_06_v3	207573	Intergenic		ACC	A	4057.73
PbANKA_06_v3	207575	Intergenic		C	CATA	4012.73
PbANKA_06_v3	207578	Intergenic		G	A	3976.77
PbANKA_06_v3	207582	Intergenic		G	T	3976.77
PbANKA_06_v3	207586	Intergenic		A	AT	3787.73
PbANKA_06_v3	207590	Intergenic		C	CTT	3832.73
PbANKA_06_v3	207596	Intergenic		G	T	3436.77
PbANKA_06_v3	207597	Intergenic		G	T	3391.77
PbANKA_06_v3	207600	Intergenic		A	T	3436.77
PbANKA_06_v3	207608	Intergenic		A	AT	3607.73
PbANKA_06_v3	207612	Intergenic		G	T	3661.77
PbANKA_06_v3	207614	Intergenic		C	CA	3742.73
PbANKA_06_v3	207616	Intergenic		C	A	3706.77
PbANKA_06_v3	207619	Intergenic		C	T	3841.77
PbANKA_06_v3	207625	Intergenic		A	C	3706.77
PbANKA_06_v3	207627	Intergenic		G	GCTA	3740.73
PbANKA_06_v3	293907	Intergenic		A	AAT	1081.73
PbANKA_06_v3	367114	Intergenic		G	GTTATTTAT	2251.73
PbANKA_06_v3	400887	Intergenic		C	CA,CAAAAAAAAAAAAAAAAAAAAAAAAAAAAAAAAAAAAAAAAA	500.77
PbANKA_06_v3	434992	Exon_indel	PBANKA_0609500	T	TA	363.73
PbANKA_06_v3	536956	Exon_indel	PBANKA_0612400	T	TAAAAAAAAA	4010.73
PbANKA_06_v3	542842	Exon_indel	PBANKA_0612600	A	ATTT	2137.73
PbANKA_06_v3	581698	Intergenic		TATATA	T	2482.73
PbANKA_06_v3	864215	Intergenic		T	TATAC	2438.73
PbANKA_07_v3	16147	Subtelomeric		A	G	313.77
PbANKA_07_v3	17250	Subtelomeric		C	G	268.76	Unique
PbANKA_07_v3	42132	Subtelomeric		TA	T	739.73
PbANKA_07_v3	47348	Subtelomeric		C	CTTAAATAGATGGTTGTTTAATAACATTTTGA	3872.73
PbANKA_07_v3	79627	Intergenic		C	T	1879.77
PbANKA_07_v3	80798	Exon_Nonsynonymous_SNP#	PBANKA_0701000	G	A	4242.77
PbANKA_07_v3	80800	Exon_Nonsynonymous_SNP#	PBANKA_0701000	G	C	4291.77
PbANKA_07_v3	80805	Exon_Nonsynonymous_SNP#	PBANKA_0701000	T	G	4250.77
PbANKA_07_v3	80821	Exon_Nonsynonymous_SNP#	PBANKA_0701000	G	T	3369.77
PbANKA_07_v3	80831	Exon_indel#	PBANKA_0701000	A	AAACC	4018.73
PbANKA_07_v3	80835	Exon_Synonymous_SNP#	PBANKA_0701000	T	G	4190.77
PbANKA_07_v3	80847	Exon_Nonsynonymous_SNP#	PBANKA_0701000	G	C	3445.77
PbANKA_07_v3	81520	Exon_indel	PBANKA_0701000	G	GAAC	2707.73
PbANKA_07_v3	81543	Exon_Synonymous_SNP#	PBANKA_0701000	A	C	2725.77
PbANKA_07_v3	81581	Exon_Nonsynonymous_SNP#	PBANKA_0701000	T	G	2452.77
PbANKA_07_v3	81588	Exon_Synonymous_SNP#	PBANKA_0701000	T	A	2288.77
PbANKA_07_v3	81635	Intergenic		C	T	2176.77
PbANKA_07_v3	81654	Intergenic		T	G	2401.77
PbANKA_07_v3	81662	Intergenic		T	G	2443.77
PbANKA_07_v3	81681	Intergenic		A	C	2563.77
PbANKA_07_v3	81711	Intergenic		T	C	2594.77
PbANKA_07_v3	81716	Intergenic		C	CAAAAA	2684.73
PbANKA_07_v3	81723	Intergenic		TTTTTTA	T	2662.73
PbANKA_07_v3	81735	Intergenic		A	G	2626.77
PbANKA_07_v3	81737	Intergenic		G	A	2626.77
PbANKA_07_v3	81752	Intergenic		T	A	2761.77
PbANKA_07_v3	81754	Intergenic		G	T	2716.77
PbANKA_07_v3	81761	Intergenic		G	C	2619.77
PbANKA_07_v3	81790	Intergenic		GA	G	2914.73
PbANKA_07_v3	81808	Intergenic		C	T	3032.77
PbANKA_07_v3	81851	Intergenic		G	A	2768.77
PbANKA_07_v3	81874	Intergenic		AT	A	3607.73
PbANKA_07_v3	81881	Intergenic		T	A	3661.77
PbANKA_07_v3	81885	Intergenic		C	T	3706.77
PbANKA_07_v3	81888	Intergenic		A	C	3661.77
PbANKA_07_v3	81930	Intergenic		A	G	4156.77
PbANKA_07_v3	81943	Intergenic		T	G	4320.77
PbANKA_07_v3	112885	Intergenic		T	G	3426.77
PbANKA_07_v3	154282	Intergenic		G	GC	3130.73
PbANKA_07_v3	154286	Intergenic		AAGTTCCAGTAAGTATAAATCCTAT	A	3175.75
PbANKA_07_v3	154322	Intergenic		T	TATAGGA	3445.73
PbANKA_07_v3	154326	Intergenic		A	ATACTTACT	3400.73
PbANKA_07_v3	154328	Intergenic		C	G	3409.77
PbANKA_07_v3	154330	Intergenic		A	AC	3310.73
PbANKA_07_v3	154332	Intergenic		A	T	3230.05
PbANKA_07_v3	154336	Intergenic		CA	C	3310.73
PbANKA_07_v3	154339	Intergenic		A	ACTCTGCT	3535.73
PbANKA_07_v3	154343	Intergenic		A	T	3454.77
PbANKA_07_v3	154344	Intergenic		GAA	G	3445.73
PbANKA_07_v3	154348	Intergenic		G	T	3319.77
PbANKA_07_v3	154353	Intergenic		TAG	T	3435.73
PbANKA_07_v3	154356	Intergenic		T	TTTCAACA	3345.73
PbANKA_07_v3	296840	Exon_Nonsynonymous_SNP	PBANKA_0707100 (imc1i)	C	G	2150.76	Unique
PbANKA_07_v3	296844	Exon_Nonsynonymous_SNP	PBANKA_0707100 (imc1i)	C	G	2150.76	Unique
PbANKA_07_v3	296851	Exon_Nonsynonymous_SNP	PBANKA_0707100 (imc1i)	G	T	2102.76	Unique
PbANKA_07_v3	318720	Exon_indel	PBANKA_0707600	G	GA	718.73
PbANKA_07_v3	401742	Intergenic		AAT	A	1262.73
PbANKA_07_v3	410805	Exon_indel	PBANKA_0710700	C	CAAA	1909.77
PbANKA_07_v3	432933	Exon_indel	PBANKA_0711200	C	CTGAAATAAAAAAAACACCAACAAT	154.92
PbANKA_07_v3	432957	Exon_indel	PBANKA_0711200	T	TTGAAATAAAAAAAACACCAACAATTGAAATAAAAAAAACACCAACAACTGAAATAAAAAAAACACCAACAAC	40.72	Unique
PbANKA_07_v3	622003	Intergenic		G	GT	705.73
PbANKA_07_v3	634123	Intergenic		T	TTTATA	1013.73
PbANKA_07_v3	701595	Exon_indel	PBANKA_0719500	C	CA	440.77
PbANKA_07_v3	710538	Intron#	PBANKA_0719600	A	G	3675.77
PbANKA_07_v3	717490	Exon_indel	PBANKA_0719800	TAGTAACAATAATTTTGGGAAAAAACAA	T	4809.73
PbANKA_07_v3	784170	Intron	PBANKA_0721500	AT	A	754.73
PbANKA_08_v3	25650	Subtelomeric		G	GTAT	1590.73
PbANKA_08_v3	68663	Intergenic		G	GAT	1905.73
PbANKA_08_v3	139512	Exon_Synonymous_SNP	PBANKA_0802300	T	C	98.76	Unique
PbANKA_08_v3	822706	Exon_indel	PBANKA_0820800	A	ATTTT	2360.73
PbANKA_08_v3	886399	Exon_indel	PBANKA_0822600	C	CTT,CTTTTTTTTTTTTTTT	1167.73
PbANKA_08_v3	964531	Intergenic		CAT	C	2527.73
PbANKA_08_v3	979256	Intergenic		T	C	3402.77
PbANKA_08_v3	1174630	Exon_Nonsynonymous_SNP#	PBANKA_0831000	A	G	3593.77
PbANKA_08_v3	1229719	Intergenic		G	GTTTT	2363.73
PbANKA_08_v3	1272902	Intron	PBANKA_0833900	G	GTTATTTATTTAT	1506.73
PbANKA_08_v3	1324974	Intron	PBANKA_0836100	AAAAAT	A	3202.73
PbANKA_08_v3	1362248	Subtelomeric		TATA	T	2065.73
PbANKA_08_v3	1378651	Subtelomeric		C	G	5220.77
PbANKA_08_v3	1378652	Subtelomeric		CCAATTTTGGATTTGTAATTTGTATTCTAAAAAACAAGATCAATGGAGAAA	C	5213.73
PbANKA_08_v3	1395189	Subtelomeric		G	A	2473.77
PbANKA_08_v3	1408946	Subtelomeric		T	C	226.77
PbANKA_08_v3	1408993	Subtelomeric		G	A	151.77
PbANKA_08_v3	1409003	Subtelomeric		A	G	151.77
PbANKA_08_v3	1409018	Subtelomeric		T	C	151.77
PbANKA_09_v3	108658	Intron	PBANKA_0903900	A	ATATTTATTTATT	1467.77
PbANKA_09_v3	122529	Intergenic		T	TTTTG	1786.73
PbANKA_09_v3	252092	Intergenic		T	TAATA	4224.73
PbANKA_09_v3	469274	Exon_Synonymous_SNP#	PBANKA_0912400	A	G	3768.77
PbANKA_09_v3	502089	Intergenic		TTA	T	1791.73
PbANKA_09_v3	711215	Intergenic		CT	C	238.73
PbANKA_09_v3	1409542	Intergenic		C	CAT	637.73
PbANKA_09_v3	1575135	Intron	PBANKA_0943400	G	GTATATATATA	2318.73
PbANKA_09_v3	1586293	Intergenic		G	A	2991.77
PbANKA_09_v3	1586654	Subtelomeric		C	T	2614.77
PbANKA_09_v3	1586664	Subtelomeric		G	A	2896.77
PbANKA_09_v3	1586688	Subtelomeric		A	G	3301.77
PbANKA_09_v3	1586692	Subtelomeric		C	G	3391.77
PbANKA_09_v3	1586699	Subtelomeric		T	G	3391.77
PbANKA_09_v3	1586721	Subtelomeric		C	A	3661.77
PbANKA_09_v3	1586745	Subtelomeric		G	A	3641.77
PbANKA_09_v3	1586754	Subtelomeric		A	T	3765.77
PbANKA_09_v3	1586919	Subtelomeric		G	A	2283.77
PbANKA_09_v3	1586950	Subtelomeric		C	G	2147.77
PbANKA_09_v3	1587068	Subtelomeric		C	T	1352.77
PbANKA_09_v3	1587210	Subtelomeric		T	C	1619.77
PbANKA_09_v3	1587216	Subtelomeric		C	T	1655.77
PbANKA_09_v3	1591023	Subtelomeric		C	A	4073.77
PbANKA_09_v3	1591041	Subtelomeric		T	C	3929.77
PbANKA_09_v3	1591066	Subtelomeric		G	T	3481.77
PbANKA_09_v3	1591069	Subtelomeric		C	A	3391.77
PbANKA_09_v3	1591075	Subtelomeric		G	A	3436.77
PbANKA_09_v3	1591094	Subtelomeric		T	C	3301.77
PbANKA_09_v3	1591102	Subtelomeric		G	A	2986.77
PbANKA_09_v3	1591111	Subtelomeric		G	T	2896.77
PbANKA_09_v3	1591113	Subtelomeric		C	A	2851.77
PbANKA_09_v3	1591119	Subtelomeric		G	A	2716.77
PbANKA_09_v3	1591138	Subtelomeric		G	A	2896.77
PbANKA_09_v3	1591148	Subtelomeric		G	T	2896.77
PbANKA_09_v3	1591150	Subtelomeric		C	T	2851.77
PbANKA_09_v3	1591154	Subtelomeric		C	A	2806.77
PbANKA_09_v3	1591174	Subtelomeric		T	G	2896.77
PbANKA_09_v3	1591183	Subtelomeric		G	T	2626.77
PbANKA_09_v3	1591184	Subtelomeric		C	A	2581.77
PbANKA_09_v3	1591193	Subtelomeric		A	G	2626.77
PbANKA_09_v3	1591197	Subtelomeric		T	G	2671.77
PbANKA_09_v3	1591204	Subtelomeric		A	G	2626.77
PbANKA_09_v3	1591205	Subtelomeric		T	C	2626.77
PbANKA_09_v3	1591223	Subtelomeric		T	G	2536.77
PbANKA_09_v3	1591234	Subtelomeric		A	G	2806.77
PbANKA_09_v3	1591235	Subtelomeric		A	G	2806.77
PbANKA_09_v3	1591299	Subtelomeric		T	C	2643.77
PbANKA_09_v3	1591325	Subtelomeric		C	A	2701.77
PbANKA_09_v3	1591434	Subtelomeric		G	A	2672.77
PbANKA_09_v3	1591616	Subtelomeric		AT	A	3562.73
PbANKA_09_v3	1591619	Subtelomeric		GA	G	3742.73
PbANKA_09_v3	1591640	Subtelomeric		C	T	3751.77
PbANKA_09_v3	1591646	Subtelomeric		C	T	3661.77
PbANKA_09_v3	1591650	Subtelomeric		T	C	3728.77
PbANKA_10_v3	42139	Subtelomeric		CA	C	532.73
PbANKA_10_v3	76233	Exon_Synonymous_SNP#	PBANKA_1001000	A	G	4101.77
PbANKA_10_v3	189039	Exon_indel	PBANKA_1003000	A	ATCTCTT	3249.73
PbANKA_10_v3	359952	Intergenic		A	AAT	2052.73
PbANKA_10_v3	557446	Intergenic		TGG	T	719.73
PbANKA_10_v3	699776	Exon_indel	PBANKA_1016200	C	CATT	1148.77
PbANKA_10_v3	758171	Exon_indel	PBANKA_1017800	G	GTTATTATTATTATTATTATTACTATTATTATTATTATTATTATTATTATTATTATTATTATTATTATTATTATTA	1950.73
PbANKA_10_v3	760388	Intergenic		TTTTTTTTTGTTATGTTTGTGCAGGTAA	T	2292.73
PbANKA_10_v3	760726	Intergenic		C	CTTTATTTATTTA	4606.73
PbANKA_10_v3	862538	Intergenic		C	CAT	1550.73
PbANKA_10_v3	1116766	Intron	PBANKA_1027200	C	CAT	1199.73
PbANKA_10_v3	1141482	Exon_indel	PBANKA_1028000	A	AAT	2133.73
PbANKA_10_v3	1193573	Exon_indel	PBANKA_1029400	A	AAAGGAACAAAATGTGAAC	5179.73
PbANKA_10_v3	1326247	Intergenic		C	CAAAT	1133.73
PbANKA_10_v3	1397007	Intergenic		T	TTATATATATATATATATTATTGCACATGTTATA	3246.73
PbANKA_10_v3	1542111	Intron	PBANKA_1038500	A	AATATATATATATATAT	3434.73
PbANKA_11_v3	109040	Exon_indel	PBANKA_1102100	A	ATTTTTT	2777.73
PbANKA_11_v3	287851	Intergenic		T	TA	760.73
PbANKA_11_v3	388106	Intergenic		G	A	64.76	Unique
PbANKA_11_v3	388117	Intergenic		G	A	68.76	Unique
PbANKA_11_v3	472450	Intergenic		C	CAATATAATAACAAAATAAAG	1256.73
PbANKA_11_v3	482489	Intron	PBANKA_1112100	C	CT	602.77
PbANKA_11_v3	485666	Intron	PBANKA_1112200	ATTTT	A	2730.73
PbANKA_11_v3	738850	Intergenic		CAT	C	1570.73
PbANKA_11_v3	1089936	Intergenic		CAT	C	306.73
PbANKA_11_v3	1165941	Intergenic		GAAAAAATATAAACAAATGTA	G	3794.73
PbANKA_11_v3	1589511	Intergenic		A	AAT	308.73
PbANKA_11_v3	1729255	Subtelomeric		TTGTCGTTTTAAACCGTGGGACAAATGTGAAAAATATATTATAAAAAATTTAAAAAATGGATAATTTTCCTTAAATCCATAAATTACCTGGGGGCTGGAAAAATTTTTAATGGGATATTTA	T	2207.73
PbANKA_11_v3	1740655	Subtelomeric		T	C	702.77
PbANKA_11_v3	1744892	Subtelomeric		T	TA	637.73
PbANKA_11_v3	1745534	Subtelomeric		A	G	1014.77
PbANKA_11_v3	1747904	Subtelomeric		G	A	1046.76	Unique
PbANKA_11_v3	1755126	Subtelomeric		GAT	G	783.73
PbANKA_12_v3	74038	Exon_indel	PBANKA_1201100	CAAT	C	3382.73
PbANKA_12_v3	367947	Intergenic		ATT	A	1718.73
PbANKA_12_v3	403564	Intergenic		TATATA	T	2571.73
PbANKA_12_v3	481897	Exon_indel	PBANKA_1212700	C	CTGAAGAAGA	2811.73
PbANKA_12_v3	551963	Intergenic		A	ATTTTTTT	1781.73
PbANKA_12_v3	625767	Exon_Nonsynonymous_SNP	PBANKA_1216600	C	T	2915.77
PbANKA_12_v3	815147	Intergenic		C	CACGTATGTAGTATTCATGTACGTATGTAGTATTCATGTACGTATGTAGTATTCATGT	3629.73
PbANKA_12_v3	845508	Exon_Nonsynonymous_SNP#	PBANKA_1222100	T	G	4369.77
PbANKA_12_v3	849877	Intergenic		G	GAATAAATAAATAAATAAATAAATAAATAAATAAATA	340.72	Unique
PbANKA_12_v3	885875	Exon_Nonsynonymous_SNP	PBANKA_1223400	A	C	2763.77
PbANKA_12_v3	974295	Intergenic		A	AAT	1311.73
PbANKA_12_v3	1202107	Intergenic		T	TATAC	2256.73
PbANKA_12_v3	1202289	Intergenic		CA	C	320.74
PbANKA_12_v3	1399881	Intergenic		T	TTTTA,TTTTATTTA	2486.73
PbANKA_12_v3	1776207	Subtelomeric		AT	A	49.72	Unique
PbANKA_12_v3	1776212	Subtelomeric		C	CT	52.73	Unique
PbANKA_12_v3	1776419	Subtelomeric		AAAG	A	457.73
PbANKA_12_v3	1780382	Subtelomeric		C	T	331.77
PbANKA_12_v3	1780401	Subtelomeric		T	G	466.77
PbANKA_12_v3	1780413	Subtelomeric		T	A	601.77
PbANKA_12_v3	1780436	Subtelomeric		A	T	916.77
PbANKA_12_v3	1780437	Subtelomeric		T	A	916.77
PbANKA_12_v3	1780439	Subtelomeric		A	G	916.77
PbANKA_12_v3	1780448	Subtelomeric		C	T	916.77
PbANKA_12_v3	1780455	Subtelomeric		T	C	953.77
PbANKA_12_v3	1780512	Subtelomeric		A	G	987.77
PbANKA_12_v3	1780548	Subtelomeric		A	G	997.77
PbANKA_12_v3	1780582	Subtelomeric		A	G	946.77
PbANKA_12_v3	1780619	Subtelomeric		C	T	846.77
PbANKA_12_v3	1780650	Subtelomeric		G	A	695.77
PbANKA_12_v3	1784928	Subtelomeric		C	T	113.77
PbANKA_12_v3	1785024	Subtelomeric		TC	T	187.73
PbANKA_12_v3	1785026	Subtelomeric		TATAGTTTACTTAAAAA	T	187.73
PbANKA_12_v3	1785063	Subtelomeric		A	G	196.77
PbANKA_12_v3	1785096	Subtelomeric		T	A	196.77
PbANKA_12_v3	1785102	Subtelomeric		T	C	196.77
PbANKA_12_v3	1785113	Subtelomeric		A	G	196.77
PbANKA_12_v3	1785124	Subtelomeric		A	C	196.77
PbANKA_12_v3	1785161	Subtelomeric		T	G	135.77
PbANKA_12_v3	1785169	Subtelomeric		G	A	135.77
PbANKA_12_v3	1786107	Subtelomeric		G	GTA	52.73	Unique
PbANKA_12_v3	1786887	Subtelomeric		T	C	252.77
PbANKA_12_v3	1786958	Subtelomeric		A	C	447.77
PbANKA_12_v3	1787041	Subtelomeric		A	G	543.77
PbANKA_12_v3	1787083	Subtelomeric		T	A	537.77
PbANKA_12_v3	1787129	Subtelomeric		G	A	396.77
PbANKA_12_v3	1787165	Subtelomeric		G	T	244.77
PbANKA_12_v3	1787245	Subtelomeric		C	T	266.77
PbANKA_12_v3	1787287	Subtelomeric		T	A	353.77
PbANKA_12_v3	1787332	Subtelomeric		C	T	347.77
PbANKA_12_v3	1787751	Subtelomeric		C	G	20.8	Unique
PbANKA_12_v3	1787782	Subtelomeric		A	AC	187.73	Unique
PbANKA_12_v3	1787831	Subtelomeric		A	T	193.76	Unique
PbANKA_12_v3	1787870	Subtelomeric		C	T	283.76	Unique
PbANKA_12_v3	1787877	Subtelomeric		T	C	283.76	Unique
PbANKA_12_v3	1787880	Subtelomeric		G	A	283.76	Unique
PbANKA_12_v3	1791104	Subtelomeric		T	G	58.83	Unique
PbANKA_12_v3	1791105	Subtelomeric		G	A	58.76	Unique
PbANKA_12_v3	1791106	Subtelomeric		T	C	58.83	Unique
PbANKA_12_v3	1791112	Subtelomeric		A	C	21.79	Unique
PbANKA_12_v3	1791114	Subtelomeric		C	T	21.79	Unique
PbANKA_12_v3	1806073	Subtelomeric		TA	T	2568.73
PbANKA_12_v3	1806231	Subtelomeric		GA	G	1392.73
PbANKA_13_v3	25213	Subtelomeric		CA	C	598.73
PbANKA_13_v3	27696	Subtelomeric		G	GA	952.73
PbANKA_13_v3	27703	Subtelomeric		C	G	1006.77
PbANKA_13_v3	27712	Subtelomeric		T	C	1096.77
PbANKA_13_v3	27716	Subtelomeric		T	G	1096.77
PbANKA_13_v3	319084	Exon_Nonsynonymous_SNP#	PBANKA_1306500	A	G	4947.77
PbANKA_13_v3	319100	Exon_Nonsynonymous_SNP#	PBANKA_1306500	A	C	5135.77
PbANKA_13_v3	319103	Exon_Synonymous_SNP#	PBANKA_1306500	G	A	5043.77
PbANKA_13_v3	319104	Exon_Nonsynonymous_SNP#	PBANKA_1306500	C	G	5024.77
PbANKA_13_v3	319108	Exon_Nonsynonymous_SNP#	PBANKA_1306500	A	T	5101.77
PbANKA_13_v3	319109	Exon_Nonsynonymous_SNP#	PBANKA_1306500	G	A	5011.77
PbANKA_13_v3	319113	Exon_Nonsynonymous_SNP#	PBANKA_1306500	T	G	4966.77
PbANKA_13_v3	319114	Exon_Nonsynonymous_SNP#	PBANKA_1306500	T	C	4921.77
PbANKA_13_v3	319116	Exon_Nonsynonymous_SNP#	PBANKA_1306500	G	T	4966.77
PbANKA_13_v3	319136	Exon_Nonsynonymous_SNP#	PBANKA_1306500	A	C	5004.77
PbANKA_13_v3	319139	Exon_Synonymous_SNP#	PBANKA_1306500	G	A	4959.77
PbANKA_13_v3	319140	Exon_Nonsynonymous_SNP#	PBANKA_1306500	T	C	4959.77
PbANKA_13_v3	319162	Exon_Nonsynonymous_SNP#	PBANKA_1306500	G	T	3777.77
PbANKA_13_v3	478764	Exon_indel	PBANKA_1310200	T	TAAAAAA	2294.73
PbANKA_13_v3	567035	Intergenic		G	GATTTTTATTTGATTTTTAACTA	4611.73
PbANKA_13_v3	686936	Exon_indel	PBANKA_1314100	CAA	C	661.73
PbANKA_13_v3	955899	Intergenic		AATAT	A	1269.73
PbANKA_13_v3	1491743	Exon_indel	PBANKA_1337600	A	ATTTTTTTT,ATTTTTTTTTT	404.73
PbANKA_13_v3	1636262	Intergenic		T	TAAATAGATAGGC	4696.73
PbANKA_13_v3	1647821	Exon_Nonsynonymous_SNP#	PBANKA_1341800	A	T	4694.77
PbANKA_13_v3	1752971	Intergenic		G	GTATATATATATATATATA	3642.73
PbANKA_13_v3	1868999	Intergenic		AC	A	78.72	Unique
PbANKA_13_v3	2030266	Intergenic		T	TAATA	3182.78
PbANKA_13_v3	2249142	Intergenic		GTA	G	2023.73
PbANKA_13_v3	2331812	Intron	PBANKA_1361200	G	GTTT	1916.73
PbANKA_13_v3	2335573	Exon_indel	PBANKA_1361200	ATTTTTT	A	1570.73
PbANKA_13_v3	2513576	Subtelomeric		T	TAC	669.73
PbANKA_13_v3	2520282	Subtelomeric		TA	T	512.73
PbANKA_14_v3	34655	Subtelomeric		A	ATAT	31.72	Unique
PbANKA_14_v3	151518	Exon_Nonsynonymous_SNP#	PBANKA_1402300	C	T	4744.77
PbANKA_14_v3	202486	Intron	PBANKA_1403400	CATAT	C	2964.73
PbANKA_14_v3	370818	Exon_indel	PBANKA_1407900	C	CTAATAA	2680.73
PbANKA_14_v3	643009	Exon_Nonsynonymous_SNP#	PBANKA_1415700	G	A	3841.77
PbANKA_14_v3	689469	Intergenic		TTA	T	1101.73
PbANKA_14_v3	789892	Intergenic		T	TATA	3520.73
PbANKA_14_v3	945797	Exon_Nonsynonymous_SNP#	PBANKA_1424600	A	T	1525.77
PbANKA_14_v3	945809	Exon_Nonsynonymous_SNP#	PBANKA_1424600	A	T	1972.77
PbANKA_14_v3	1380441	Intergenic		CTA	C	2502.73
PbANKA_14_v3	1458517	Exon_indel	PBANKA_1438400	A	ATATTATTATTATCACTATTATTAATATTATTATCATTATTATTATTAATATTATCATTATTATTATTATTAATATTATTATCAC	4569.73
PbANKA_14_v3	1603256	Exon_indel	PBANKA_1442200	A	ATTTTTTT	133.73	Unique
PbANKA_14_v3	1810198	Intergenic		C	CAT	1217.73
PbANKA_14_v3	1839385	Intergenic		G	GTATA	4009.73
PbANKA_14_v3	1895492	Intron	PBANKA_1448900	T	TATTACACATTGACATTACACATTGACATTACACATTGAC	1566.73
PbANKA_14_v3	1931371	Exon_indel	PBANKA_1449900	G	GAAAAAAAAAAAAAAAAAA	448.73	Unique
PbANKA_14_v3	1947975	Intron	PBANKA_1450400	C	CTTTT	1313.73
PbANKA_14_v3	1974715	Exon_indel	PBANKA_1448200	GA	G	296.73
PbANKA_14_v3	2110866	Intron	PBANKA_1454500	C	CATGT	3309.73
PbANKA_14_v3	2192749	Exon_indel	PBANKA_1448200	G	GTTA	2303.73
PbANKA_14_v3	2327415	Exon_indel	PBANKA_1448200	G	GTT	633.73
PbANKA_14_v3	2486827	Subtelomeric		G	A	198.76	Unique
PbANKA_14_v3	2486941	Subtelomeric		G	A	190.76	Unique
PbANKA_14_v3	2486997	Subtelomeric		T	C	204.76	Unique
PbANKA_14_v3	2487092	Subtelomeric		A	G	900.77
PbANKA_14_v3	2487130	Subtelomeric		A	T	699.77
PbANKA_14_v3	2487207	Subtelomeric		G	A	333.52	Unique
PbANKA_14_v3	2490173	Subtelomeric		C	A	189.76	Unique
PbANKA_14_v3	2510318	Subtelomeric		C	CTA	376.73	Unique
PbANKA_14_v3	2548708	Subtelomeric		T	TG	149.73
PbANKA_14_v3	2548919	Subtelomeric		A	AT	851.73
PbANKA_14_v3	2549454	Subtelomeric		C	CT	29.74	Unique

## Sheet: Footnote
Column header	Description of data
Chromosome	P. berghei chromosome name in PlasmoDB
Position	Positions (bp) of each variants in the chromosome described in the left column
Genomic feature	indicate the variants found in exon (Exon), intron (Intron), intergenic regions (Intergenic) or subtelomerric regions (Subtelomeric). When in exon, nonsynonymous SNP, synonymous SNP or indel are described.
Associated gene	Gene ID associated with the variants when in exon.
Reference sequence	Nucletides shown in reference genome in the database(PlsasmoDB)
Altered sequence	Nucletides called as variants
Quality value	calculated by GATK HaplotypeCaller
