# Supplementary material for: Improvement of CRISPR/Cas9 system by transfecting Cas9-expressing Plasmodium berghei with linear donor template
Source: Commun Biol. 2020 Aug 5;3:426. doi: 10.1038/s42003-020-01138-2 (PMC7406498; doi:10.1038/s42003-020-01138-2)
Supplement: Supplementary file 6 — Supplementary Data 4 [file 42003_2020_1138_MOESM6_ESM.xlsx]

## Sheet: Unique variants
Supplementary Data 4: Unique SNPs and indels in pbcas9 or imc_mut_L
Chromosome	P. berghei chromosome name in PlasmoDB
Position	Positions (bp) of each variants in the chromosome described in the left column
Genomic feature	indicate the variants found in exon (Exon), intron (Intron), intergenic regions (Intergenic) or subtelomerric regions (Subtelomeric). When in exon, nonsynonymous SNP, synonymous SNP or indel are described.
Associated gene	Gene ID associated with the variants when in exon.
Reference sequence	Nucletides shown in reference genome in the database(PlsasmoDB)
Altered sequence	Nucletides called as variants
Quality value	calculated by GATK HaplotypeCaller	Supplementary Data 4: Unique SNPs and indels in pbcas9 or imc_mut_L
Uniqueness	pbcas9: uniquely called in pbcas9; imc_mut_L: uniquely called in imc_mut_L
Chromosome	Position	Genomic feature	Associated gene	Reference Sequence	Altered sequence	QUAL	Uniqueness
PbANKA_01_v3	33474	Subtelomeric		T	TA	27.74	imc_mut_L
PbANKA_01_v3	33547	Subtelomeric		GA	G	26.74	imc_mut_L
PbANKA_01_v3	495369	Subtelomeric		A	AAACATGTGTAAATGATAAAAAAACATGTGTAAATGATAAAAAAACATGTGTAAATGATAAAAAAACATGTGTAAATGATAAAAG	1740.73	imc_mut_L
PbANKA_03_v3	659359	Subtelomeric		T	C	151.77	pbcas9
PbANKA_04_v3	8801	Subtelomeric		A	ACTTTGAGGTG	171.72	imc_mut_L
PbANKA_04_v3	8809	Subtelomeric		T	G	148.76	imc_mut_L
PbANKA_04_v3	8822	Subtelomeric		T	C	238.76	imc_mut_L
PbANKA_04_v3	8830	Subtelomeric		TTCTTTGAGTAGAATC	T	204.72	imc_mut_L
PbANKA_04_v3	509684	Intergenic		CA	C	91.72	pbcas9
PbANKA_05_v3	194151	Intergenic		CA	C	46.72	pbcas9
PbANKA_07_v3	15064	Subtelomeric		A	G	61.77	pbcas9
PbANKA_07_v3	15084	Subtelomeric		C	CA	49.72	pbcas9
PbANKA_07_v3	17250	Subtelomeric		C	G	268.76	imc_mut_L
PbANKA_07_v3	296840	Exon_Nonsynonymous_SNP	PBANKA_0707100 (imc1i)	C	G	2150.76	imc_mut_L
PbANKA_07_v3	296844	Exon_Nonsynonymous_SNP	PBANKA_0707100 (imc1i)	C	G	2150.76	imc_mut_L
PbANKA_07_v3	296851	Exon_Nonsynonymous_SNP	PBANKA_0707100 (imc1i)	G	T	2102.76	imc_mut_L
PbANKA_07_v3	432957	Exon_indel	PBANKA_0711200	T	TTGAAATAAAAAAAACACCAACAATTGAAATAAAAAAAACACCAACAACTGAAATAAAAAAAACACCAACAAC	40.72	imc_mut_L
PbANKA_08_v3	139512	Exon_Synonymous_SNP		T	C	98.76	imc_mut_L
PbANKA_08_v3	866722	Intron	PBANKA_0822100	AT	A	335.99	pbcas9
PbANKA_08_v3	1391431	Intergenic		C	T	221.76	pbcas9
PbANKA_09_v3	693346	Exon_indel	PBANKA_0918600	A	AT	117.72	pbcas9
PbANKA_09_v3	759529	Intergenic		T	TAAAA	683.73	pbcas9
PbANKA_10_v3	41816	Subtelomeric		CT	C	99.73	pbcas9
PbANKA_10_v3	41822	Subtelomeric		TA	T	89.73	pbcas9
PbANKA_11_v3	388106	Intergenic		G	A	64.76	imc_mut_L
PbANKA_11_v3	388117	Intergenic		G	A	68.76	imc_mut_L
PbANKA_11_v3	1676807	Exon_indel	PBANKA_1145100	T	TA	110.72	pbcas9
PbANKA_11_v3	1747904	Intergenic		G	A	1046.76	imc_mut_L
PbANKA_12_v3	849877	Intergenic		G	GAATAAATAAATAAATAAATAAATAAATAAATAAATA	340.72	imc_mut_L
PbANKA_12_v3	1776207	Subtelomeric		AT	A	49.72	imc_mut_L
PbANKA_12_v3	1776212	Subtelomeric		C	CT	52.73	imc_mut_L
PbANKA_12_v3	1776454	Subtelomeric		GA	G	232.73	pbcas9
PbANKA_12_v3	1776456	Subtelomeric		GA	G	232.73	pbcas9
PbANKA_12_v3	1776459	Subtelomeric		T	TATC	232.73	pbcas9
PbANKA_12_v3	1776518	Subtelomeric		GTATTCTTTGCA	G	97.73	pbcas9
PbANKA_12_v3	1776537	Subtelomeric		T	TG	97.73	pbcas9
PbANKA_12_v3	1776538	Subtelomeric		A	AC	97.73	pbcas9
PbANKA_12_v3	1778399	Subtelomeric		CCTTTTCTATGTTCAAGCATAAATATAAGGAAATCTACATTAAATTCTTTATAAAAGTATATTA	C	14.87	pbcas9
PbANKA_12_v3	1785187	Subtelomeric		T	G	16.86	pbcas9
PbANKA_12_v3	1785191	Subtelomeric		G	T	16.86	pbcas9
PbANKA_12_v3	1785953	Subtelomeric		TA	T	277.73	pbcas9
PbANKA_12_v3	1785961	Subtelomeric		A	AAC	232.73	pbcas9
PbANKA_12_v3	1785993	Subtelomeric		A	AC	199.73	pbcas9
PbANKA_12_v3	1786107	Subtelomeric		G	GTA	52.73	imc_mut_L
PbANKA_12_v3	1787751	Subtelomeric		C	G	20.8	imc_mut_L
PbANKA_12_v3	1787782	Subtelomeric		A	AC	187.73	imc_mut_L
PbANKA_12_v3	1787831	Subtelomeric		A	T	193.76	imc_mut_L
PbANKA_12_v3	1787870	Subtelomeric		C	T	283.76	imc_mut_L
PbANKA_12_v3	1787877	Subtelomeric		T	C	283.76	imc_mut_L
PbANKA_12_v3	1787880	Subtelomeric		G	A	283.76	imc_mut_L
PbANKA_12_v3	1788040	Subtelomeric		T	TA	97.73	pbcas9
PbANKA_12_v3	1791104	Subtelomeric		T	G	58.83	imc_mut_L
PbANKA_12_v3	1791105	Subtelomeric		G	A	58.76	imc_mut_L
PbANKA_12_v3	1791106	Subtelomeric		T	C	58.83	imc_mut_L
PbANKA_12_v3	1791112	Subtelomeric		A	C	21.79	imc_mut_L
PbANKA_12_v3	1791114	Subtelomeric		C	T	21.79	imc_mut_L
PbANKA_12_v3	1805514	Subtelomeric		TA	T	56.73	pbcas9
PbANKA_13_v3	25377	Subtelomeric		A	G	16.86	pbcas9
PbANKA_13_v3	25929	Subtelomeric		TAA	T	46.73	pbcas9
PbANKA_13_v3	27653	Subtelomeric		G	GATAA	277.73	pbcas9
PbANKA_13_v3	596549	Exon_indel	PBANKA_1314100	A	ATTT	331.73	pbcas9
PbANKA_13_v3	1454452	Intergenic		TA	T	145.72	pbcas9
PbANKA_13_v3	1828972	Exon_indel	PBANKA_1346900	T	TAAA	143.72	pbcas9
PbANKA_13_v3	1868999	Intergenic		AC	A	78.72	imc_mut_L
PbANKA_13_v3	2454839	Exon_indel	PBANKA_1364700	G	GA	41.72	pbcas9
PbANKA_14_v3	34655	Subtelomeric		A	ATAT	31.72	imc_mut_L
PbANKA_14_v3	1520603	Exon_indel	PBANKA_1440100	C	CATT	108.72	pbcas9
PbANKA_14_v3	1603256	Exon_indel	PBANKA_1442200	A	ATTTTTTT	133.73	imc_mut_L
PbANKA_14_v3	1605733	Exon_indel	PBANKA_1442200	TG	T	81.73	pbcas9
PbANKA_14_v3	1864482	Exon_indel	PBANKA_1448200	G	GAA	67.72	pbcas9
PbANKA_14_v3	1931371	Exon_indel	PBANKA_1449900	G	GAAAAAAAAAAAAAAAAAA	448.73	imc_mut_L
PbANKA_14_v3	2486827	Subtelomeric		G	A	198.76	imc_mut_L
PbANKA_14_v3	2486941	Subtelomeric		G	A	190.76	imc_mut_L
PbANKA_14_v3	2486997	Subtelomeric		T	C	204.76	imc_mut_L
PbANKA_14_v3	2487207	Subtelomeric		G	A	333.52	imc_mut_L
PbANKA_14_v3	2489975	Subtelomeric		G	A	292.76	pbcas9
PbANKA_14_v3	2489984	Subtelomeric		G	T	238.76	pbcas9
PbANKA_14_v3	2490111	Subtelomeric		A	G	209.76	pbcas9
PbANKA_14_v3	2490126	Subtelomeric		G	A	259.76	pbcas9
PbANKA_14_v3	2490173	Subtelomeric		C	A	189.76	imc_mut_L
PbANKA_14_v3	2510318	Subtelomeric		C	CTA	376.73	imc_mut_L
PbANKA_14_v3	2516478	Subtelomeric		C	A	184.76	pbcas9
PbANKA_14_v3	2549454	Subtelomeric		C	CT	29.74	imc_mut_L
