# Supplementary material for: Improvement of CRISPR/Cas9 system by transfecting Cas9-expressing Plasmodium berghei with linear donor template
Source: Commun Biol. 2020 Aug 5;3:426. doi: 10.1038/s42003-020-01138-2 (PMC7406498; doi:10.1038/s42003-020-01138-2)
Supplement: Supplementary file 7 — Supplementary Data 5 [file 42003_2020_1138_MOESM7_ESM.xlsx]

## Sheet: subtelomeric region
Supplementary Data 5: The definition of subtelomeric regions: Subtelomeric regions are defined as the genomic regions except for the regions between at L-position and R-position
Chromosome-end	Position	Gene ID	Protein feature
PbANKA_01_v3-L	46473	PBANKA_0100700	Plasmodium exported protein, unknown function
PbANKA_01_v3-R	494648	PBANKA_0112600	fam-b protein
PbANKA_02_v3-L	69502	PBANKA_0201500	Plasmodium exported protein, unknown function
PbANKA_02_v3-R	552819	PBANKA_0214550	Plasmodium exported protein, unknown function, pseudogene
PbANKA_03_v3-L	21889	PBANKA_0300600	Plasmodium exported protein, unknown function
PbANKA_03_v3-R	553245	PBANKA_0316100	Plasmodium exported protein, unknown function
PbANKA_04_v3-L	23292	PBANKA_0400800	fam-a protein, pseudogene
PbANKA_04_v3-R	710590	PBANKA_0418500	Plasmodium exported protein, unknown function
PbANKA_05_v3-L	44985	PBANKA_0501051	fam-a protein
PbANKA_05_v3-R	919110	PBANKA_0524821	fam-a protein
PbANKA_06_v3-L	86588	PBANKA_0600400	fam-a protein
PbANKA_06_v3-R	935323	PBANKA_0623000	Plasmodium exported protein, unknown function
PbANKA_07_v3-L	60631	PBANKA_0700700	Plasmodium exported protein, unknown function
PbANKA_07_v3-R	815928	PBANKA_0722100	PIR protein, pseudogene
PbANKA_08_v3-L	20316	PBANKA_0800200	fam-a protein, pseudogene
PbANKA_08_v3-R	1337530	PBANKA_0836400	Plasmodium exported protein, unknown function
PbANKA_09_v3-L	20684	PBANKA_0901000	fam-a protein
PbANKA_09_v3-R	1586373	PBANKA_0943700	fam-b protein
PbANKA_10_v3-L	62961	PBANKA_1000500	conserved Plasmodium protein, unknown function
PbANKA_10_v3-R	1585829	PBANKA_1039800	conserved Plasmodium protein, unknown function
PbANKA_11_v3-R	79716	PBANKA_1101200	Plasmodium exported protein, unknown function
PbANKA_11_v3-R	1719210	PBANKA_1146000	tryptophan-Rich protein
PbANKA_12_v3-L	56662	PBANKA_1200600	Plasmodium exported protein, unknown function
PbANKA_12_v3-R	1745696	PBANKA_1245900	Plasmodium exported protein, unknown function
PbANKA_13_v3-L	40845	PBANKA_1300200	PIR protein
PbANKA_13_v3-R	2494630	PBANKA_1365550	PIR protein, pseudogene
PbANKA_14_v3-L	73151	PBANKA_1400500	PIR protein, pseudogene
PbANKA_14_v3-R	2453445	PBANKA_1465000	fam-c protein
