# Supplementary material for: Improvement of CRISPR/Cas9 system by transfecting Cas9-expressing Plasmodium berghei with linear donor template
Source: Commun Biol. 2020 Aug 5;3:426. doi: 10.1038/s42003-020-01138-2 (PMC7406498; doi:10.1038/s42003-020-01138-2)
Supplement: Supplementary file 8 — Supplementary Data 6 [file 42003_2020_1138_MOESM8_ESM.xlsx]

## Sheet: Fig.1 
Supplementary Data 6. All source data underlying the graphs presented in the main figures.
Fig. 1d	days post infection	3		4		5		6		7				7
	strain	wt	pbcas9	wt	pbcas9	wt	pbcas9	wt	pbcas9	wt	pbcas9
	Parasitemia (%)	0	0	0.094	0.069	0.5	0.63	2.61	3.3	5.84	6.79
		0	0	0.14	0.075	0.77	0.45	4.21	2.74	7.38	6.05
		0	0	0.05	0.096	0.31	0.41	3.04	3.02	6.22	7.35
	P-value				0.61887		0.850874		0.625172		0.696843
Fig. 1e	strain	wt	pbcas9
	# of oocyst per midgut	333	112
		26	27
		363	230
		140	185
		24	6
		21	351
		294	244
		214	321
		46	62
		60	172
		99	156
		249	13
		265	97
		317	272
		185	56
		81	42
		267	38
		321	339
		314	135
		209	65
	P-value		0.2736
Fig. 1f	strain	wt	pbcas9
	# of sporozoites per sg	14300	15500
		12800	16300
		16700	17600
		14700	17800
	P-value		0.0665
Fig. 1g	days post infection	2		3		4		5
	strain	wt	pbcas9	wt	pbcas9	wt	pbcas9	wt	pbcas9
	Parasitemia (%)	0	0	0.013	0.018	0.067	0.16	0.87	1.22
		0	0	0.0067	0.037	0.058	0.12	0.54	1.63
		0	0	0.048	0.023	0.25	0.1	2.04	1.09
		0	0	0.037	0.025	0.17	0.14	1.32	1.39
	P-value				0.969236		0.899474		0.698892

## Sheet: Fig.3
Supplementary Data 6. All source data underlying the graphs presented in the main figures.
Fig. 3h
	days post transfection	6	7	8	9	10
	donor + sgRNA#1	0	0.02	0.19	1.23	9.45
	donor + sgRNA#2	0	0.03	0.19	1.78	11.12
	sgRNA#1	0	0	0	0	0
	sgRNA#2	0	0	0	0	0

## Sheet: Fig.4
Supplementary Data 6. All source data underlying the graphs presented in the main figures.
Fig. 4d
	days post transfection	2	3	4	5	6	7	8	9	10	11	12
	sgRNA_d1&d2 #1	0	0	0	0	0	0	0.03	0.57	3.43	9.92
	sgRNA_d1&d2 #2	0	0	0	0	0	0	0.02	0.35	2.02	5.7
	sgRNA_d3 #1	0	0	0	0	0	0	0	0	0.19	0.84	7.16
	sgRNA_d3 #2	0	0	0	0	0	0	0	0	0.08	0.46	3.82
